# Supplementary material for: IFN-λ Inhibits MiR-122 Transcription through a Stat3-HNF4α Inflammatory Feedback Loop in an IFN-α Resistant HCV Cell Culture System
Source: PLoS One. 2015 Dec 11;10(12):e0141655. doi: 10.1371/journal.pone.0141655 (PMC4686105; doi:10.1371/journal.pone.0141655)
Supplement: S1 Dataset — (XLS) [file pone.0141655.s001.xls]

## Sheet: Sheet1
GeneName	Log 2 Fold Change	Numeric Fold Change
ebv-miR-BART16	-1.50541	-2.83906
ebv-miR-BART2-5p	-1.21084	-2.31473
ebv-miR-BART7	-1.82677	-3.54742
ebv-miR-BART7	-1.34509	-2.54047
hcmv-miR-UL112	-1.29588	-2.45527
hcmv-miR-UL22A*	-1.22542	-2.33824
hcmv-miR-US5-1	-1.04924	-2.06945
hsa_SNORD12	-1.94108	-3.83992
hsa_SNORD4A	-1.77854	-3.43079
hsa-let-7d*/mmu-let-7d*/rno-let-7d*	-1.57615	-2.98174
hsa-let-7f/mmu-let-7f/rno-let-7f	-1.48952	-2.80796
hsa-let-7f-1*/mmu-let-7f*	-1.5807	-2.99115
hsa-let-7f-1*/mmu-let-7f*	-1.52041	-2.86873
hsa-let-7f-1*/mmu-let-7f*	-1.18845	-2.27908
hsa-let-7i/mmu-let-7i/rno-let-7i	-1.24248	-2.36606
hsa-miR-10a/mmu-miR-10a/rno-miR-10a-5p	-1.5545	-2.93732
hsa-miR-1178	-1.70728	-3.26545
hsa-miR-1182	-1.21664	-2.32405
hsa-miR-1183	-1.37062	-2.58581
hsa-miR-1185	-2.75082	-6.73098
hsa-miR-1203	-1.31085	-2.48087
hsa-miR-122*	-1.82677	-3.54742
hsa-miR-1225-5p	-1.21664	-2.32405
hsa-miR-124*/mmu-miR-124*/rno-miR-124*	-1.92152	-3.78821
hsa-miR-1244	-1.63009	-3.09533
hsa-miR-1248	-2.15162	-4.44325
hsa-miR-1248	-1.41002	-2.65742
hsa-miR-1249	-2.11425	-4.32966
hsa-miR-1250	-1.2769	-2.42318
hsa-miR-1259	-1.08736	-2.12485
hsa-miR-126/mmu-miR-126-3p/rno-miR-126	-1.16682	-2.24516
hsa-miR-1277	-1.24248	-2.36606
hsa-miR-1279	-1.5253	-2.87846
hsa-miR-1298	-1.34507	-2.54042
hsa-miR-130b*/mmu-miR-130b*	-2.20518	-4.61132
hsa-miR-1322	-1.15537	-2.22741
hsa-miR-135a/mmu-miR-135a/rno-miR-135a	-2.27523	-4.84074
hsa-miR-135b/mmu-miR-135b/rno-miR-135b	-1.3774	-2.598
hsa-miR-136/mmu-miR-136/rno-miR-136	-1.53641	-2.90073
hsa-miR-140-5p/mmu-miR-140/rno-miR-140	-1.08243	-2.1176
hsa-miR-140-5p/mmu-miR-140/rno-miR-140	-1.06728	-2.09548
hsa-miR-141*	-1.52437	-2.87661
hsa-miR-143/mmu-miR-143/rno-miR-143	-1.21305	-2.31828
hsa-miR-146b-3p	-1.58746	-3.00519
hsa-miR-147	-2.82595	-7.09079
hsa-miR-147b/mmu-miR-147/rno-miR-147	-1.49517	-2.81898
hsa-miR-147b/mmu-miR-147/rno-miR-147	-1.16997	-2.25007
hsa-miR-151-3p	-1.6575	-3.1547
hsa-miR-155	-1.68398	-3.21313
hsa-miR-155	-1.04772	-2.06726
hsa-miR-15b/mmu-miR-15b/rno-miR-15b	-1.24243	-2.36596
hsa-miR-16-2*	-1.94877	-3.86046
hsa-miR-181a*/mmu-miR-181a-1*/rno-miR-181a*	-1.24911	-2.37695
hsa-miR-181c*	-1.2247	-2.33706
hsa-miR-185/mmu-miR-185/rno-miR-185	-1.00809	-2.01124
hsa-miR-187/mmu-miR-187/rno-miR-187	-2.92021	-7.56959
hsa-miR-188-5p/mmu-miR-188-5p/rno-miR-188	-1.57615	-2.98174
hsa-miR-190/mmu-miR-190/rno-miR-190	-2.65941	-6.31775
hsa-miR-190b/mmu-miR-190b	-1.53364	-2.89515
hsa-miR-190b/mmu-miR-190b	-1.18766	-2.27783
hsa-miR-193a-5p	-1.04924	-2.06945
hsa-miR-193a-5p	-2.06077	-4.17208
hsa-miR-194*	-2.38949	-5.23971
hsa-miR-196a/mmu-miR-196a/rno-miR-196a	-1.53025	-2.88837
hsa-miR-196b/mmu-miR-196b/rno-miR-196b	-1.09798	-2.14055
hsa-miR-19b-2*	-1.65404	-3.14713
hsa-miR-200b/mmu-miR-200b	-1.7591	-3.38486
hsa-miR-202*	-1.15585	-2.22815
hsa-miR-20a*	-1.16997	-2.25007
hsa-miR-210/mmu-miR-210/rno-miR-210	-1.56703	-2.96295
hsa-miR-211	-1.56796	-2.96485
hsa-miR-211	-1.39709	-2.6337
hsa-miR-214*/mmu-miR-214*	-1.44223	-2.7174
hsa-miR-218/mmu-miR-218/rno-miR-218	-1.19872	-2.29537
hsa-miR-220b	-1.00597	-2.00829
hsa-miR-221/mmu-miR-221/rno-miR-221	-1.04772	-2.06726
hsa-miR-26a-1*	-2.19925	-4.59241
hsa-miR-26a-1*	-1.93915	-3.83479
hsa-miR-26a-2*	-2.30873	-4.95448
hsa-miR-26b*/mmu-miR-26b*/rno-miR-26b*	-2.20518	-4.61132
hsa-miR-29b-1*/mmu-miR-29b*	-1.47402	-2.77795
hsa-miR-29b-1*/mmu-miR-29b*	-1.77246	-3.41637
hsa-miR-29c*/mmu-miR-29c*/rno-miR-29c*	-1.96765	-3.9113
hsa-miR-29c*/mmu-miR-29c*/rno-miR-29c*	-1.76441	-3.39734
hsa-miR-300	-1.43611	-2.7059
hsa-miR-301b	-1.46628	-2.76309
hsa-miR-302d/mmu-miR-302d	-1.6654	-3.17201
hsa-miR-302d/mmu-miR-302d	-1.89599	-3.72176
hsa-miR-31/mmu-miR-31/rno-miR-31	-1.25241	-2.38239
hsa-miR-32/mmu-miR-32/rno-miR-32	-1.05541	-2.07831
hsa-miR-325	-1.08513	-2.12157
hsa-miR-335*/mmu-miR-335-3p	-1.1745	-2.25715
hsa-miR-337-3p	-2.31429	-4.9736
hsa-miR-338-5p/mmu-miR-338-5p/rno-miR-338*	-2.01115	-4.03105
hsa-miR-338-5p/mmu-miR-338-5p/rno-miR-338*	-1.54402	-2.91606
hsa-miR-33a	-1.41177	-2.66063
hsa-miR-33a*/mmu-miR-33*	-1.93387	-3.82078
hsa-miR-34a/mmu-miR-34a/rno-miR-34a	-1.98735	-3.96507
hsa-miR-363/mmu-miR-363/rno-miR-363	-1.20545	-2.30609
hsa-miR-371-3p	-1.3328	-2.51891
hsa-miR-371-5p	-1.02086	-2.02913
hsa-miR-372	-1.48297	-2.79523
hsa-miR-374b*	-1.56325	-2.95519
hsa-miR-376b	-2.19275	-4.57175
hsa-miR-378*/mmu-miR-378*/rno-miR-378*	-1.22364	-2.33536
hsa-miR-380*	-1.3328	-2.51891
hsa-miR-382/mmu-miR-382/rno-miR-382	-1.04704	-2.06629
hsa-miR-383	-2.13472	-4.39151
hsa-miR-410/mmu-miR-410/rno-miR-410	-1.10835	-2.15599
hsa-miR-424	-1.29503	-2.45382
hsa-miR-432	-2.04644	-4.13084
hsa-miR-432	-1.7769	-3.42689
hsa-miR-449b	-1.24248	-2.36606
hsa-miR-450a	-2.73639	-6.66399
hsa-miR-453	-1.78732	-3.45173
hsa-miR-454*	-1.56703	-2.96295
hsa-miR-484/mmu-miR-484/rno-miR-484	-1.04772	-2.06726
hsa-miR-499-5p/mmu-miR-499/rno-miR-499	-1.88092	-3.6831
hsa-miR-500	-1.13367	-2.19416
hsa-miR-502-5p	-1.03246	-2.0455
hsa-miR-503	-1.84416	-3.59043
hsa-miR-513a-5p	-1.43777	-2.70902
hsa-miR-520a-3p	-1.20759	-2.30952
hsa-miR-520b	-1.37299	-2.59006
hsa-miR-520c-3p	-1.43381	-2.70158
hsa-miR-524-3p	-1.08243	-2.1176
hsa-miR-525-3p	-1.2769	-2.42318
hsa-miR-526b*	-2.07722	-4.21992
hsa-miR-542-5p/mmu-miR-542-5p/rno-miR-542-5p	-1.25234	-2.38228
hsa-miR-543/mmu-miR-543/rno-miR-543*	-1.32252	-2.50102
hsa-miR-548a-3p	-1.05494	-2.07763
hsa-miR-548l	-1.97185	-3.92271
hsa-miR-548m	-2.03638	-4.10214
hsa-miR-548n	-1.10835	-2.15599
hsa-miR-548n	-1.21664	-2.32405
hsa-miR-561	-1.35459	-2.55724
hsa-miR-562	-1.01252	-2.01743
hsa-miR-571	-1.73618	-3.33153
hsa-miR-574-5p/mmu-miR-574-5p	-1.35955	-2.56606
hsa-miR-593	-1.17981	-2.26547
hsa-miR-593	-1.34786	-2.54535
hsa-miR-593	-1.51205	-2.85215
hsa-miR-595	-1.18845	-2.27908
hsa-miR-595	-1.5545	-2.93732
hsa-miR-608	-1.6322	-3.09984
hsa-miR-614	-1.49206	-2.81289
hsa-miR-616*	-1.20014	-2.29761
hsa-miR-628-5p	-1.31685	-2.49121
hsa-miR-644	-1.32252	-2.50102
hsa-miR-651	-1.01252	-2.01744
hsa-miR-654-3p/mmu-miR-654-3p	-1.63936	-3.11528
hsa-miR-708/mmu-miR-708/rno-miR-708	-1.0516	-2.07282
hsa-miR-876-3p	-1.79127	-3.46118
hsa-miR-892a	-1.77137	-3.41378
hsa-miR-892b	-1.92152	-3.78821
hsa-miR-892b	-2.2253	-4.67608
hsa-miR-892b	-2.47226	-5.54912
hsa-miR-9/mmu-miR-9/rno-miR-9	-1.89989	-3.73185
hsa-miR-92a-2*	-1.04924	-2.06945
hsa-miR-95	-1.20105	-2.29907
hsa-miR-95	-2.04331	-4.1219
hsa-miR-98/mmu-miR-98/rno-miR-98	-2.02004	-4.05594
hsa-miRPlus-A1031	-1.18766	-2.27783
hsa-miRPlus-A1087	-1.22038	-2.33007
hsa-miRPlus-C1040	-1.28824	-2.4423
hsa-miRPlus-C1089	-1.06728	-2.09548
hsa-miRPlus-C1099	-1.02152	-2.03005
hsa-miRPlus-D1090/mmu-miR-872/rno-miR-872	-1.34435	-2.53915
hsa-miRPlus-D1120/mmu-miR-383/rno-miR-383	-1.34816	-2.54587
hsa-miRPlus-E1026	-1.31081	-2.4808
hsa-miRPlus-E1033	-1.17221	-2.25357
hsa-miRPlus-E1043	-1.8125	-3.51251
hsa-miRPlus-E1048	-2.073	-4.20762
hsa-miRPlus-E1067	-1.87494	-3.66786
hsa-miRPlus-E1067	-1.24248	-2.36606
hsa-miRPlus-E1077	-1.01252	-2.01743
hsa-miRPlus-E1079	-1.69191	-3.23085
hsa-miRPlus-E1088	-1.18375	-2.27167
hsa-miRPlus-E1096	-1.44223	-2.7174
hsa-miRPlus-E1102	-2.55747	-5.88675
hsa-miRPlus-E1106	-1.68586	-3.21732
hsa-miRPlus-E1127	-1.74615	-3.35461
hsa-miRPlus-E1127	-1.06981	-2.09916
hsa-miRPlus-E1137	-1.11666	-2.16844
hsa-miRPlus-E1159	-1.04772	-2.06726
hsa-miRPlus-E1165	-1.15098	-2.22065
hsa-miRPlus-E1184	-1.08131	-2.11595
hsa-miRPlus-E1193	-1.59728	-3.02572
hsa-miRPlus-E1196	-1.08243	-2.1176
hsa-miRPlus-E1200	-1.90137	-3.73568
hsa-miRPlus-E1212	-1.38624	-2.61396
hsa-miRPlus-E1233	-1.08499	-2.12137
hsa-miRPlus-E1233	-1.03246	-2.0455
hsa-miRPlus-E1269	-1.11946	-2.17265
hsa-miRPlus-E1269	-1.07688	-2.10947
hsa-miRPlus-E1271	-1.62567	-3.08586
hsa-miRPlus-F1010	-1.56796	-2.96485
hsa-miRPlus-F1015	-1.98567	-3.96046
hsa-miRPlus-F1025	-1.34435	-2.53915
hsa-miRPlus-F1027	-1.88657	-3.69756
hsa-miRPlus-F1034	-1.08513	-2.12157
hsa-miRPlus-F1057	-1.00458	-2.00636
hsa-miRPlus-F1060	-1.58043	-2.9906
hsa-miRPlus-F1070	-1.25241	-2.38239
hsa-miRPlus-F1084	-1.54402	-2.91606
hsa-miRPlus-F1087	-1.82677	-3.54742
hsa-miRPlus-F1089	-1.22364	-2.33536
hsa-miRPlus-F1092	-1.90754	-3.75169
hsa-miRPlus-F1107	-1.85558	-3.61898
hsa-miRPlus-F1140	-1.13632	-2.1982
hsa-miRPlus-F1149	-1.13632	-2.1982
hsa-miRPlus-F1206	-1.37026	-2.58517
hsa-miRPlus-F1207	-1.08866	-2.12676
hsa-miRPlus-F1218	-1.60999	-3.0525
hsa-miRPlus-F1241	-1.21664	-2.32405
hsa-miRPlus-F1253	-1.59728	-3.02572
mcmv-miR-m01-4*	-1.18221	-2.26924
mcmv-miR-m108-1	-2.04644	-4.13084
mghv-miR-M1-6	-1.04235	-2.05958
mmu-miR-105	-2.09841	-4.28238
mmu-miR-105	-1.83197	-3.56024
mmu-miR-16*	-1.02086	-2.02913
mmu-miR-181a-2*	-1.40559	-2.64927
mmu-miR-181b/rno-miR-181b	-1.32252	-2.50102
mmu-miR-202-5p	-1.6346	-3.10501
mmu-miR-28*	-1.04235	-2.05958
mmu-miR-28*	-1.49432	-2.81732
mmu-miR-295	-1.24248	-2.36606
mmu-miR-299	-1.16159	-2.23704
mmu-miR-322/rno-miR-322	-1.15132	-2.22116
mmu-miR-322/rno-miR-322	-1.26824	-2.40868
mmu-miR-33/rno-miR-33	-1.45164	-2.7352
mmu-miR-33/rno-miR-33	-1.3212	-2.49873
mmu-miR-343	-1.65404	-3.14713
mmu-miR-344	-1.49517	-2.81898
mmu-miR-362-3p	-1.41097	-2.65916
mmu-miR-362-3p	-1.02209	-2.03086
mmu-miR-380-3p	-1.31456	-2.48726
mmu-miR-449b	-1.85705	-3.62265
mmu-miR-449b	-1.69262	-3.23243
mmu-miR-450a-3p	-1.0027	-2.00374
mmu-miR-450b-5p	-1.58061	-2.99097
mmu-miR-450b-5p	-1.95991	-3.89037
mmu-miR-466f-5p	-1.90737	-3.75124
mmu-miR-466f-5p	-1.97205	-3.92324
mmu-miR-466j	-1.31085	-2.48087
mmu-miR-466k	-1.28944	-2.44433
mmu-miR-493	-1.99666	-3.99075
mmu-miR-509-3p	-2.2893	-4.88818
mmu-miR-582-5p	-1.028	-2.0392
mmu-miR-598/rno-miR-598-3p	-1.497	-2.82256
mmu-miR-665	-1.99336	-3.98163
mmu-miR-665	-1.0027	-2.00374
mmu-miR-669g	-1.35089	-2.5507
mmu-miR-669h-3p	-1.08513	-2.12157
mmu-miR-672/rno-miR-672	-2.73639	-6.66399
mmu-miR-676	-1.15537	-2.22741
mmu-miR-676	-2.34884	-5.09413
mmu-miR-676*	-1.52798	-2.88382
mmu-miR-681	-1.19667	-2.29211
mmu-miR-692	-1.50355	-2.8354
mmu-miR-694	-1.04772	-2.06726
mmu-miR-701	-2.68587	-6.43469
mmu-miR-741	-1.87494	-3.66786
mmu-miR-743b-5p	-1.38024	-2.60312
mmu-miR-764-5p	-1.20759	-2.30952
mmu-miR-876-5p	-1.06299	-2.08925
mmu-miR-92a*	-1.77854	-3.43079
mmu-miR-92a*	-1.98567	-3.96046
rno-miR-1*	-1.52206	-2.872
rno-miR-29b-1*	-1.71998	-3.29433
rno-miR-29b-1*	-1.75845	-3.38334
rno-miR-327	-1.22726	-2.34122
rno-miR-336	-1.10269	-2.14754
miRNA not yet annotated	-2.90169	-7.47302
miRNA not yet annotated	-1.29114	-2.44722
miRNA not yet annotated	-1.16833	-2.24752
miRNA not yet annotated	-1.01252	-2.01744
miRNA not yet annotated	-1.20759	-2.30952
miRNA not yet annotated	-2.36309	-5.14471
miRNA not yet annotated	-1.01816	-2.02533
miRNA not yet annotated	-1.15043	-2.2198
miRNA not yet annotated	-1.54844	-2.92501
miRNA not yet annotated	-1.02551	-2.03568
miRNA not yet annotated	-1.5545	-2.93732
miRNA not yet annotated	-2.36586	-5.1546
miRNA not yet annotated	-1.4186	-2.67326
miRNA not yet annotated	-1.48124	-2.79188
miRNA not yet annotated	-1.71022	-3.27211
miRNA not yet annotated	-3.00904	-8.0503
miRNA not yet annotated	-1.02209	-2.03086
