# Supplementary material for: IFN-λ Inhibits MiR-122 Transcription through a Stat3-HNF4α Inflammatory Feedback Loop in an IFN-α Resistant HCV Cell Culture System
Source: PLoS One. 2015 Dec 11;10(12):e0141655. doi: 10.1371/journal.pone.0141655 (PMC4686105; doi:10.1371/journal.pone.0141655)
Supplement: S2 Dataset — (XLS) [file pone.0141655.s002.xls]

## Sheet: Sheet1
GeneName	Log 2 Fold Change	Numeric Fold Change
ebv-miR-BART17-5p	3.41759	10.6856
ebv-miR-BART20-3p	2.30347	4.93645
ebv-miR-BART20-3p	1.35089	2.5507
ebv-miR-BART5	1.40243	2.64347
ebv-miR-BART6-3p	1.58533	3.00076
ebv-miR-BART9*	1.21768	2.32572
ebv-miR-BHRF1-2	1.32099	2.49837
ebv-miR-BHRF1-2	1.32513	2.50556
hcmv-miR-UL70-3p	1.29951	2.46145
hcmv-miR-US25-2-3p	2.47959	5.57738
hcmv-miR-US33-3p	1.53207	2.892
hsa-miR-106a*	1.17656	2.26038
hsa-miR-1181	1.21137	2.31558
hsa-miR-1181	1.28477	2.43644
hsa-miR-1229	1.09173	2.13129
hsa-miR-1253	1.14868	2.21712
hsa-miR-125a-3p/mmu-miR-125a-3p/rno-miR-125a-3p	1.47048	2.77114
hsa-miR-1273	1.2428	2.36657
hsa-miR-1284	3.18863	9.11743
hsa-miR-1285	1.03116	2.04367
hsa-miR-1299	1.05375	2.07592
hsa-miR-1321	1.74549	3.3531
hsa-miR-135a*/mmu-miR-135a*	1.34875	2.54691
hsa-miR-142-5p/mmu-miR-142-5p/rno-miR-142-5p	1.2971	2.45735
hsa-miR-142-5p/mmu-miR-142-5p/rno-miR-142-5p	1.33666	2.52566
hsa-miR-145*/mmu-miR-145*	1.71475	3.28239
hsa-miR-148a*/mmu-miR-148a*	2.56199	5.9052
hsa-miR-148a*/mmu-miR-148a*	1.7277	3.31199
hsa-miR-181c/mmu-miR-181c/rno-miR-181c	1.12147	2.17568
hsa-miR-182/mmu-miR-182/rno-miR-182	1.874	3.66548
hsa-miR-182/mmu-miR-182/rno-miR-182	1.29973	2.46182
hsa-miR-187*	1.31683	2.49118
hsa-miR-195/mmu-miR-195/rno-miR-195	1.25119	2.38038
hsa-miR-208b/mmu-miR-208b	1.92744	3.8038
hsa-miR-212/mmu-miR-212/rno-miR-212	1.53207	2.892
hsa-miR-212/mmu-miR-212/rno-miR-212	1.17567	2.25897
hsa-miR-214/mmu-miR-214/rno-miR-214	1.17227	2.25366
hsa-miR-217/mmu-miR-217/rno-miR-217	1.21768	2.32572
hsa-miR-23a/mmu-miR-23a/rno-miR-23a	1.53207	2.892
hsa-miR-24-2*/mmu-miR-24-2*/rno-miR-24-2*	1.09895	2.14199
hsa-miR-25/mmu-miR-25/rno-miR-25	1.23013	2.34588
hsa-miR-27b*/mmu-miR-27b*	1.30237	2.46633
hsa-miR-323-3p/mmu-miR-323-3p/rno-miR-323	1.4601	2.75128
hsa-miR-339-3p/rno-miR-339-3p	1.17656	2.26038
hsa-miR-342-3p/mmu-miR-342-3p/rno-miR-342-3p	1.12589	2.18236
hsa-miR-345	1.22089	2.33091
hsa-miR-365/mmu-miR-365/rno-miR-365	1.91023	3.7587
hsa-miR-371-3p	2.17012	4.5006
hsa-miR-376a	1.07417	2.10551
hsa-miR-376c	1.4601	2.75128
hsa-miR-378/mmu-miR-378/rno-miR-378	1.38411	2.6101
hsa-miR-423-3p/mmu-miR-423-3p/rno-miR-423	1.61265	3.05812
hsa-miR-423-5p/mmu-miR-423-5p	1.79955	3.48112
hsa-miR-424*	1.96777	3.91162
hsa-miR-424*	1.52122	2.87034
hsa-miR-452	1.2344	2.35283
hsa-miR-455-3p	1.47165	2.77338
hsa-miR-455-3p	1.35089	2.5507
hsa-miR-485-3p/mmu-miR-485*	1.89195	3.71136
hsa-miR-486-3p	2.37284	5.1796
hsa-miR-492	1.16944	2.24924
hsa-miR-509-5p	1.21585	2.32278
hsa-miR-513a-3p	1.19567	2.29051
hsa-miR-513a-3p	1.10107	2.14513
hsa-miR-526b*	1.50983	2.84776
hsa-miR-548e	1.85678	3.62197
hsa-miR-551b*	1.24986	2.37819
hsa-miR-552	1.21137	2.31558
hsa-miR-558	1.65639	3.15227
hsa-miR-563	1.79159	3.46196
hsa-miR-587	1.17567	2.25897
hsa-miR-600	1.17567	2.25897
hsa-miR-600	1.07629	2.1086
hsa-miR-604	1.16582	2.2436
hsa-miR-620	1.14868	2.21712
hsa-miR-627	1.88572	3.69538
hsa-miR-631	1.38411	2.6101
hsa-miR-637	2.08127	4.23179
hsa-miR-640	1.4601	2.75128
hsa-miR-640	1.25833	2.39218
hsa-miR-640	1.03158	2.04426
hsa-miR-640	1.78794	3.45322
hsa-miR-641	1.14944	2.21828
hsa-miR-641	1.18436	2.27263
hsa-miR-641	2.14906	4.43539
hsa-miR-642	1.07879	2.11226
hsa-miR-656	1.53773	2.90337
hsa-miR-657	1.10164	2.14598
hsa-miR-671-3p/mmu-miR-671-3p/rno-miR-671	1.17567	2.25897
hsa-miR-671-5p/mmu-miR-671-5p	1.46843	2.7672
hsa-miR-7/mmu-miR-7a/rno-miR-7a	3.2161	9.29269
hsa-miR-744/mmu-miR-744	1.41148	2.66009
hsa-miR-766	1.1668	2.24513
hsa-miR-766	1.06774	2.09615
hsa-miR-873/mmu-miR-873/rno-miR-873	2.02815	4.07881
hsa-miR-886-5p	1.68168	3.20802
hsa-miR-921	1.12147	2.17568
hsa-miR-92b*	1.09173	2.13129
hsa-miR-92b*	1.38411	2.6101
hsa-miR-944	1.63067	3.09658
hsa-miR-944	1.55347	2.93521
hsa-miRPlus-A1073	2.17672	4.52125
hsa-miRPlus-C1066	1.33666	2.52566
hsa-miRPlus-C1106	1.69397	3.23545
hsa-miRPlus-C1114	2.14442	4.42113
hsa-miRPlus-D1058	1.29499	2.45375
hsa-miRPlus-D1120/mmu-miR-383/rno-miR-383	1.38411	2.6101
hsa-miRPlus-E1018	1.05115	2.07219
hsa-miRPlus-E1037	1.88572	3.69538
hsa-miRPlus-E1041	1.66478	3.17065
hsa-miRPlus-E1048	1.29951	2.46145
hsa-miRPlus-E1064	1.54782	2.92374
hsa-miRPlus-E1064	2.03239	4.09081
hsa-miRPlus-E1066	1.48623	2.80155
hsa-miRPlus-E1066	1.02459	2.03439
hsa-miRPlus-E1068	1.06165	2.08732
hsa-miRPlus-E1081	1.19788	2.29402
hsa-miRPlus-E1089	1.17382	2.25609
hsa-miRPlus-E1101	1.29582	2.45516
hsa-miRPlus-E1101	1.9311	3.81347
hsa-miRPlus-E1113	1.05375	2.07592
hsa-miRPlus-E1145	1.10164	2.14598
hsa-miRPlus-E1147	1.45258	2.73697
hsa-miRPlus-E1157	1.02459	2.03439
hsa-miRPlus-E1160	1.02459	2.03439
hsa-miRPlus-E1163	1.07343	2.10443
hsa-miRPlus-E1163	3.43226	10.7948
hsa-miRPlus-E1173	1.13316	2.19339
hsa-miRPlus-E1177	1.65639	3.15227
hsa-miRPlus-E1185	1.47198	2.77403
hsa-miRPlus-E1192	3.42396	10.7328
hsa-miRPlus-E1203	1.03158	2.04426
hsa-miRPlus-E1209	1.74765	3.3581
hsa-miRPlus-E1216	1.04934	2.06958
hsa-miRPlus-E1218	1.01601	2.02232
hsa-miRPlus-E1234	1.29973	2.46182
hsa-miRPlus-F1031	1.33666	2.52566
hsa-miRPlus-F1033	1.19171	2.28424
hsa-miRPlus-F1033	1.94931	3.86191
hsa-miRPlus-F1037	1.17093	2.25156
hsa-miRPlus-F1037	1.2428	2.36657
hsa-miRPlus-F1043	1.13122	2.19044
hsa-miRPlus-F1050	2.74826	6.71907
hsa-miRPlus-F1050	1.17656	2.26038
hsa-miRPlus-F1075	1.22089	2.33091
hsa-miRPlus-F1088	1.12147	2.17568
hsa-miRPlus-F1088	1.74549	3.3531
hsa-miRPlus-F1094	1.07629	2.1086
hsa-miRPlus-F1147	1.29185	2.44841
hsa-miRPlus-F1147	1.08513	2.12156
hsa-miRPlus-F1147	1.57333	2.97591
hsa-miRPlus-F1147	1.66859	3.17904
hsa-miRPlus-F1160	2.46944	5.53827
hsa-miRPlus-F1164	1.8413	3.58333
hsa-miRPlus-F1205	1.29499	2.45375
hsa-miRPlus-F1205	1.14868	2.21712
hsa-miRPlus-F1214	1.07343	2.10443
hsa-miRPlus-F1220	1.74765	3.3581
hsa-miRPlus-F1227	1.32513	2.50556
hsa-miRPlus-F1242	1.24218	2.36556
hsa-miRPlus-F1243	1.17932	2.2647
hsa-miRPlus-F1243	1.28335	2.43404
kshv-miR-K12-1	1.47165	2.77338
kshv-miR-K12-3	3.17929	9.05862
kshv-miR-K12-9*	1.27209	2.41511
kshv-miR-K12-9*	1.79159	3.46196
mcmv-miR-m108-1*	1.10164	2.14598
mcmv-miR-m22-1	2.10011	4.28742
mcmv-miR-m88-1*	1.25485	2.38643
mcmv-miR-m88-1*	1.56233	2.95331
mmu-miR-101b/rno-miR-101b	1.76498	3.3987
mmu-miR-101b/rno-miR-101b	1.3707	2.58596
mmu-miR-18a/rno-miR-18a	2.54062	5.8184
mmu-miR-193b	2.81526	7.03844
mmu-miR-193b	1.81612	3.52132
mmu-miR-215/rno-miR-215	1.38411	2.6101
mmu-miR-291b-5p	1.47907	2.78768
mmu-miR-300/rno-miR-300-3p	2.30738	4.94983
mmu-miR-300/rno-miR-300-3p	1.45258	2.73697
mmu-miR-301b/rno-miR-301b	1.12147	2.17568
mmu-miR-330*/rno-miR-330*	1.43841	2.71021
mmu-miR-337-3p	1.27209	2.41511
mmu-miR-340-5p/rno-miR-340-5p	1.32253	2.50105
mmu-miR-34c*/rno-miR-34c*	2.01455	4.04056
mmu-miR-376c/rno-miR-376c	3.09737	8.55855
mmu-miR-376c/rno-miR-376c	1.18479	2.2733
mmu-miR-455	1.08634	2.12334
mmu-miR-463	1.4601	2.75128
mmu-miR-463	2.80642	6.99548
mmu-miR-466a-3p/mmu-miR-466b-3p/mmu-miR-466c-3p/mmu-miR-466e-3p	1.17656	2.26038
mmu-miR-466d-3p	1.33666	2.52566
mmu-miR-466g	1.47165	2.77338
mmu-miR-466i	1.2428	2.36657
mmu-miR-466i	1.19567	2.29051
mmu-miR-467a*/mmu-miR-467d*	1.17036	2.25069
mmu-miR-467a*/mmu-miR-467d*	2.06521	4.18496
mmu-miR-467b*	1.13621	2.19803
mmu-miR-467b*	3.35402	10.225
mmu-miR-467e	2.85793	7.24976
mmu-miR-467f	1.82483	3.54266
mmu-miR-467g	5.91922	60.5148
mmu-miR-483	3.50884	11.3832
mmu-miR-500/rno-miR-500	1.48594	2.801
mmu-miR-669i	1.27212	2.41517
mmu-miR-669i	1.92744	3.8038
mmu-miR-669i	2.6226	6.15859
mmu-miR-675-3p	2.2016	4.59989
mmu-miR-675-5p	1.14868	2.21712
mmu-miR-678	1.25833	2.39218
mmu-miR-682	1.33666	2.52566
mmu-miR-700	1.65639	3.15227
mmu-miR-703	1.95865	3.88699
mmu-miR-712*	1.85678	3.62197
mmu-miR-743a	1.45039	2.73282
mmu-miR-763	1.16672	2.24501
mmu-miR-763	1.17567	2.25897
mmu-miR-763	1.83948	3.57882
mmu-miR-881	1.16738	2.24603
mmu-miR-881*	1.43374	2.70146
mmu-miR-883a-3p	1.60356	3.03891
rno-miR-25*	1.51246	2.85297
rno-miR-344-3p	1.04934	2.06958
rno-miR-379*	2.18541	4.54855
rno-miR-379*	2.70999	6.54316
rno-miR-409-5p	1.04084	2.05742
rno-miR-409-5p	1.11274	2.16255
rno-miR-743b	1.09105	2.13028
rno-miR-760-5p	1.05942	2.0841
SNORD48-5	1.006	2.00833
sv40-miR-S1-5p	3.3707	10.3438
miRNA not yet annotated	1.02459	2.03439
	1.50884	2.84581
miRNA not yet annotated	1.40243	2.64347
miRNA not yet annotated	1.25485	2.38643
miRNA not yet annotated	1.75891	3.38443
miRNA not yet annotated	1.07629	2.1086
miRNA not yet annotated	1.28335	2.43404
miRNA not yet annotated	1.66478	3.17065
miRNA not yet annotated	1.19171	2.28424
miRNA not yet annotated	1.50983	2.84776
miRNA not yet annotated	1.40431	2.64691
miRNA not yet annotated	2.65973	6.31914
miRNA not yet annotated	4.50757	22.7464
miRNA not yet annotated	1.55394	2.93619
